# Supplementary material for: Eco-Metabolomics and Metabolic Modeling: Making the Leap From Model Systems in the Lab to Native Populations in the Field
Source: Front Plant Sci. 2018 Nov 6;9:1556. doi: 10.3389/fpls.2018.01556 (PMC6232504; doi:10.3389/fpls.2018.01556)
Supplement: Table S3 — PCA loadings of the Jacobien entries. [file Table_3.XLSX]

## Sheet: Loadings_PCA_Jac_all
	PC 1	PC 2
df(Glu)/d(Ser)	-0.091415	0.775702
df(Mal)/d(Fum)	-0.184251	0.214499
df(Raf)/d(Gol)	-0.236753	0.166079
df(Glu)/d(2-Oxoglutarate)	0.465208	0.157397
df(Glu)/d(Asp)	0.519982	0.114504
df(Pyr)/d(Gln)	-0.0109734	0.0663293
df(KGA)/d(Pyr)	0.00752851	0.0314397
df(Gln)/d(Ser)	-0.00145139	0.0301113
df(Asn)/d(Gln)	-0.00232169	0.0231159
df(Asp)/d(Gln)	0.00941709	0.0134408
df(Pyr)/d(Pyr)	-0.00815311	0.0120346
df(Ser)/d(Gly)	-0.00723556	0.00889141
df(Trp)/d(Ser)	-0.00817103	0.00809614
df(Ser)/d(Gln)	0.00432435	0.00786956
df(Gol)/d(myo-Inositol)	0.00223824	0.00549723
df(2-Oxoglutarate)/d(Glu)	-0.00353659	0.00546717
df(Val)/d(Pyr)	-0.00379969	0.00386243
df(Gln)/d(Asp)	0.00562202	0.00366387
df(Pyr)/d(Val)	0.00906963	0.00333792
df(Glc)/d(Suc)	-0.000722969	0.00313244
df(Gln)/d(Glu)	-0.00135319	0.00306587
df(Fru)/d(Suc)	-0.000821651	0.00237642
df(Leu)/d(Pyr)	-0.00206993	0.00191088
df(Ala)/d(Pyr)	0.00122866	0.00158686
df(Cit)/d(Cit)	-0.000207842	0.00114353
df(Phe)/d(Glu)	-0.000154675	0.00098691
df(Spermidine)/d(Spermidine)	0.000968448	0.000857119
df(Gal)/d(Mel)	0.00276307	0.000794925
df(Raf)/d(Suc)	-0.000737541	0.00076216
df(Leu)/d(Glu)	-0.00010443	0.000711519
df(Mal)/d(Mal)	-0.00204932	0.000697521
df(Thr)/d(Thr)	0.00145814	0.000432849
df(Tyr)/d(Tyr)	0.00299982	0.00042331
df(2-Oxoglutarate)/d(Cit)	-0.000174183	0.000400579
df(Gly)/d(Glu)	4.1579e-05	0.000343337
df(Val)/d(Glu)	3.30379e-06	0.000330187
df(Trp)/d(Trp)	0.00256518	0.000315818
df(Succ)/d(Succ)	0.000559058	0.000223031
df(Asp)/d(Mal)	-0.000455698	0.000173486
df(Gol)/d(Suc)	6.49351e-07	2.81944e-06
df(Cit)/d(Mal)	0.000292448	-7.26224e-06
df(Put)/d(Spermidine)	-5.78578e-06	-4.23928e-05
df(Pro)/d(Pro)	0.00295752	-0.000197646
df(2-Oxoglutarate)/d(Mal)	0.000257811	-0.000309128
df(Mel)/d(Raf)	7.65479e-05	-0.000362405
df(Fru)/d(Fru)	0.000537016	-0.000444846
df(Tyr)/d(Glu)	5.09217e-05	-0.000588529
df(Glu)/d(Mal)	0.00269065	-0.000602679
df(Glc)/d(Glc)	0.000290291	-0.000699329
df(Pro)/d(Glu)	0.000196706	-0.000704638
df(Mel)/d(Mel)	0.00361787	-0.000712653
df(Asn)/d(Asn)	0.0060734	-0.000978088
df(Suc )/d(Suc)	0.000538582	-0.00124634
df(Fru)/d(Raf)	-3.93353e-05	-0.00139956
df(Put)/d(Put)	0.00166631	-0.00153535
df(Ala)/d(Val)	0.000522754	-0.00159348
df(Gal)/d(Gal)	0.000804483	-0.00200229
df(myo-Inositol)/d(myo-Inositol)	0.0012158	-0.00213475
df(Asp)/d(Glu)	0.00442448	-0.00261689
df(Gly)/d(Gly)	-0.00105383	-0.00267636
df(Thr)/d(Asp)	0.00250577	-0.00271437
df(Succ)/d(2-Oxoglutarate)	0.00411368	-0.00301233
df(Suc)/d(Gol)	0.128553	-0.00366063
df(Ala)/d(Ala)	0.00483062	-0.00495422
df(Asp)/d(Asp)	-0.0410493	-0.00511065
df(Fum)/d(Fum)	0.00660736	-0.00537727
df(Phe)/d(Phe)	0.0039764	-0.00543479
df(Leu)/d(Leu)	0.00493758	-0.00650883
df(Val)/d(Val)	0.00609012	-0.00773464
df(Trp)/d(Gln)	0.00513633	-0.00798063
df(Pyr)/d(Glu)	0.00170048	-0.00877399
df(Gol)/d(Gol)	0.00523841	-0.00897334
df(Fum)/d(Succ)	-0.00773162	-0.0122975
df(Mal)/d(Glu)	0.0318881	-0.0180811
df(Raf)/d(Raf)	0.0207653	-0.0212737
df(Ser)/d(Ser)	0.00175186	-0.0241306
df(Glc)/d(Mel)	0.0342068	-0.0245508
df(Asn)/d(Asp)	0.00180989	-0.0280288
df(Gln)/d(Gln)	0.00353507	-0.0300821
df(Spermidine)/d(Put)	0.0366595	-0.0456774
df(Glu)/d(Glu)	0.00715518	-0.0478667
df(2-Oxoglutarate)/d(2-Oxoglutarate)	-0.00883358	-0.0784613
df(Cit)/d(Pyr)	-0.11082	-0.0806432
df(Pyr)/d(Ser)	0.0212218	-0.0978766
df(Glu)/d(Gln)	-0.0352056	-0.279133
df(Glu)/d(Pyr)	-0.45661	-0.28202
df(Succ)/d(Put)	0.411118	-0.301563
