# Supplementary material for: Eco-Metabolomics and Metabolic Modeling: Making the Leap From Model Systems in the Lab to Native Populations in the Field
Source: Front Plant Sci. 2018 Nov 6;9:1556. doi: 10.3389/fpls.2018.01556 (PMC6232504; doi:10.3389/fpls.2018.01556)
Supplement: DATA SHEET S3 — SNP enriched genes in OOE2. [file Data_Sheet_3.CSV]

	gene	OOE1	OOE2	OOE3
12693	AT3G59360	93	1	93
10505	AT3G27870	89	2	89
24217	AT5G20350	88	3	88
18905	AT4G02070	83	12	83
24775	AT5G26160	76	2	76
11059	AT3G44370	76	1	75
15806	AT4G02710	73	0	73
2139	AT1G58190	69	18	70
3649	AT1G72270	70	3	70
23936	AT5G17980	71	2	70
12803	AT3G60310	69	4	69
20136	AT5G42280	67	1	67
2930	AT1G65920	67	1	66
2599	AT1G63110	61	2	61
22075	AT5G58980	62	0	61
2656	AT1G63660	59	3	58
19830	AT5G39790	58	3	58
15443	AT4G19120	82	4	57
3856	AT1G74190	57	1	57
19829	AT5G39785	57	0	57
14778	AT3G03380	56	5	56
17675	AT4G00440	56	4	56
2554	AT1G62750	54	1	54
19611	AT5G37830	52	0	52
3043	AT1G66880	3	93	37
11022	AT3G44050	32	99	32
9279	AT2G07360	23	153	31
2828	AT1G65080	22	87	22
24695	AT5G25370	15	67	15
2178	AT1G58520	15	80	11
24915	AT5G27660	10	76	10
11079	AT3G44600	16	69	10
19049	AT4G17070	7	65	8
292	AT1G31360	10	125	7
15463	AT4G19380	12	74	7
21728	AT5G55820	11	111	6
24596	AT5G24430	6	70	6
12741	AT3G59770	5	125	5
7968	AT2G36490	4	66	5
3346	AT1G69480	48	113	4
8066	AT2G37370	4	78	4
3054	AT1G66960	4	60	4
18137	AT4G09980	4	57	4
19859	AT5G40060	4	56	4
12742	AT3G59780	3	90	3
5705	AT1G20110	3	63	3
2174	AT1G58440	4	56	3
20375	AT5G44100	2	54	3
23784	AT5G16630	4	111	2
1549	AT1G51820	2	73	2
3737	AT1G73180	2	68	2
23797	AT5G16750	2	65	2
23810	AT5G16850	1	63	2
24761	AT5G26040	2	60	2
1320	AT1G49670	1	60	2
2907	AT1G65700	2	58	2
3053	AT1G66950	1	123	1
3735	AT1G73170	1	89	1
18158	AT4G10120	1	87	1
3343	AT1G69450	5	83	1
3000	AT1G66510	3	83	1
20676	AT5G46610	5	73	1
15548	AT4G20130	2	72	1
3566	AT1G71460	2	62	1
3183	AT1G68040	5	61	1
18544	AT4G13400	2	61	1
24760	AT5G26030	1	58	1
19007	AT4G16740	2	54	1
3795	AT1G73670	0	54	1
10489	AT3G27730	0	184	0
23828	AT5G17010	49	124	0
3561	AT1G71420	2	80	0
22696	AT5G64740	0	72	0
24849	AT5G26980	5	70	0
11026	AT3G05480	3	67	0
24731	AT5G25770	0	65	0
22149	AT5G59670	1	63	0
18054	AT4G08960	1	56	0
3806	AT1G73760	0	53	0
6313	AT1G01220	1	52	0
7974	AT2G36560	0	52	0
