# Supplementary material for: Eco-Metabolomics and Metabolic Modeling: Making the Leap From Model Systems in the Lab to Native Populations in the Field
Source: Front Plant Sci. 2018 Nov 6;9:1556. doi: 10.3389/fpls.2018.01556 (PMC6232504; doi:10.3389/fpls.2018.01556)
Supplement: DATA SHEET S4 — SNP enriched genes in OOE3. [file Data_Sheet_4.CSV]

	gene	OOE1	OOE2	OOE3
18337	AT4G11670	1	1	167
17731	AT4G04670	2	2	139
9263	AT2G07050	7	9	126
20427	AT5G44510	3	3	96
16743	AT4G31120	0	0	93
19712	AT5G38690	1	1	88
2849	AT1G65260	1	1	86
12388	AT3G66658	3	3	85
21027	AT5G06580	2	2	85
20264	AT5G05780	1	1	83
6810	AT2G25730	3	3	79
24828	AT5G26780	3	0	79
9186	AT2G05710	0	0	76
7545	AT2G32640	8	8	75
2851	AT1G65280	3	5	75
6768	AT2G25350	3	3	75
9944	AT2G19210	0	3	73
18845	AT4G15530	19	2	73
13377	AT3G09920	2	2	73
20000	AT5G41150	8	8	72
7540	AT2G32590	7	7	72
20572	AT5G45720	15	0	72
20582	AT5G45800	0	0	72
19999	AT5G41140	4	4	71
2932	AT1G65950	1	2	70
20548	AT5G45500	0	0	69
11425	AT3G47750	0	0	68
2770	AT1G64610	11	5	66
15247	AT3G26730	3	4	66
9947	AT2G19240	12	3	66
11115	AT3G44880	1	1	66
2989	AT1G07990	1	1	65
2769	AT1G64600	10	3	64
15272	AT3G26890	0	5	63
4806	AT1G11330	4	4	62
20468	AT5G44780	1	0	62
20564	AT5G45650	0	0	62
20550	AT5G45520	0	0	60
976	AT1G44910	3	3	59
20560	AT5G45610	0	0	58
20449	AT5G05980	2	2	57
15554	AT4G20200	0	1	57
11284	AT3G46440	1	1	56
8812	AT2G05120	0	0	56
10283	AT2G22240	0	0	56
18344	AT4G11740	0	0	56
20015	AT5G41310	0	0	55
20554	AT5G45550	0	0	55
1006	AT1G45201	3	3	54
4870	AT1G11870	1	1	54
3585	AT1G71720	1	0	54
20561	AT5G45620	0	0	54
6769	AT2G25355	1	1	53
21776	AT5G56220	0	0	52
1572	AT1G52000	60	68	9
9423	AT2G13560	112	113	8
20271	AT5G43320	62	64	5
15527	AT4G19960	62	62	5
4915	AT1G12230	70	70	4
11135	AT3G45040	58	58	4
1166	AT1G48230	60	60	3
2804	AT1G64880	57	58	3
4371	AT1G09195	88	88	2
19970	AT5G40870	82	82	2
15452	AT4G19190	77	78	2
4328	AT1G09170	73	73	2
13277	AT3G08960	67	67	2
18001	AT4G08520	57	67	2
18204	AT4G10550	66	66	2
1585	AT1G52150	64	64	2
4645	AT1G09840	63	63	2
2382	AT1G61240	56	56	2
18352	AT4G11800	122	118	1
20678	AT5G46630	86	85	1
361	AT1G31970	69	76	1
22661	AT5G64440	74	74	1
603	AT1G34430	74	74	1
6339	AT1G26680	73	73	1
10350	AT2G03240	72	72	1
19046	AT4G17040	70	72	1
6969	AT2G27200	70	70	1
4913	AT1G12210	66	66	1
9478	AT2G14530	55	55	1
21751	AT5G56030	52	53	1
3770	AT1G08680	103	103	0
10219	AT2G21630	97	97	0
12505	AT3G57570	90	90	0
4762	AT1G10870	87	87	0
7207	AT2G29560	70	70	0
10243	AT2G21870	66	66	0
2123	AT1G58030	59	64	0
9853	AT2G18410	61	62	0
21886	AT5G57200	57	57	0
3032	AT1G01690	56	56	0
11475	AT3G48210	56	56	0
20337	AT5G43820,AT5G43822	55	56	0
4605	AT1G09530	55	55	0
2541	AT1G07540	54	54	0
11828	AT3G51330	51	52	0
18373	AT4G11960	53	51	0
